# Supplementary material for: Chromosomal Diversification in Pseudacanthicus Species (Loricariidae, Hypostominae) Revealed by Comparative Mapping of Repetitive Sequences
Source: Animals (Basel). 2022 Sep 29;12(19):2612. doi: 10.3390/ani12192612 (PMC9558496; doi:10.3390/ani12192612)
Supplement: Supplementary file 1 [file animals-12-02612-s001.zip]

Archive with 1 entries (1 files):
- animals-1901887-SI.pdf
